# Supplementary material for: CoPoP liposomes displaying stabilized clade C HIV-1 Env elicit tier 2 multiclade neutralization in rabbits
Source: Nat Commun. 2024 Apr 11;15:3128. doi: 10.1038/s41467-024-47492-1 (PMC11009251; doi:10.1038/s41467-024-47492-1)
Supplement: Supplementary file 4 — Source data file [file 41467_2024_47492_MOESM4_ESM.xlsx]

## Sheet: Fig 1a
	ConC			sC4			C97ZA			ConB
PGT145	0.776	0.7471	0.8672	0.8743	0.9252	1.03	0.9836	0.9764	1.11	0.2447	0.2271	0.2599
VRC26	0.4518	0.4731	0.575	0.6837	0.5659	0.7246	0.7425	0.6842	0.7886	0	0	0
PGDM1400	0.5522	0.5502	0.597	0.6674	0.7178	0.7927	0.6836	0.7235	0.804	0.0267	0.0097	0.0372
2G12	0.4879	0.4713	0.5098	0.5237	0.5029	0.58	0.567	0.5221	0.5565	0.4574	0.4457	0.5119
PGT128	0.805	0.8141	0.876	0.7957	0.81	0.8751	0.7831	0.778	0.8518	0.6516	0.62	0.7019
VRC01	0.1328	0.0948	0.1758	0	0	0	0	0	0	0.1502	0.1417	0.1703
3BNC60	0.366	0.3355	0.4039	0.0331	0.0384	0.0588	0	0	0	0.285	0.2582	0.3122
VRC34	1.33	1.25	1.36	1.11	1.08	1.21	1.35	1.38	1.52	1	0.9705	1.1
PGT151	0.403	0.4106	0.4828	0	0	0	0.5172	0.5417	0.5751	0.5322	0.5918	0.6528
35O22	0.1545	0.144	0.1854	0.2206	0.2234	0.2646	0.2114	0.1974	0.2424	0.035	0.0391	0.0638
F105	0	0	0	0	0	0	0	0	0	0.3889	0.3441	0.4237
b6	0	0	0	0	0	0	0	0	0	0.4632	0.5069	0.5346
14e	0	0	0	0	0	0	0	0	0	0.7331	0.7521	0.8658
447-52D	0	0	0	0	0	0	0	0	0	0.7852	0.7784	0.9544
17b	0	0	0	0	0	0	0	0	0	0.0813	0.0698	0.144

## Sheet: Fig 1c
no Env	diameter (nm)				no Env	polydispersity (PDI)
CoP1	94.72	92.67	95.18		CoP1	0.012	0.055	0.026
CoP2	93.45	94.11	94.7		CoP2	0.066	0.038	0.013
CoP3	111.37	112.09	112.07		CoP3	0.051	0.061	0.079
+ Env	diameter (nm)				+Env	polydispersity (PDI)				+ Env	Env trimer density
CoP1	118.063	122.46	116.477		CoP1	0.0476667	0.01	0.0406667		CoP1	91.3085	84.7398	87.0705
CoP2	114.363	115.283	112.457		CoP2	0.0306667	0.0703333	0.074		CoP2	148.152	153.165	141.039
CoP3	118.67	107.927	120.783		CoP3	0.029	0.035	0.0593333		CoP3	124.805	162.061	117.309

## Sheet: Fig 1e
PGT128					PGT145					F105					His
	ConC	sC4	C97ZA			ConC	sC4	C97ZA			ConC	sC4	C97ZA			ConC	sC4	C97ZA
CoP1	85728	114128	97249		CoP1	58487	74134	80230		CoP1	0	0	0		CoP1	0	0	0
CoP2	92350	108877	105953		CoP2	53395	67629	81685		CoP2	0	0	0		CoP2	0	0	0
CoP3	88641	115285	102083		CoP3	26725	38174	31247		CoP3	0	0	0		CoP3	0	0	0
	ConC	ConB				ConC	ConB				ConC	ConB				ConC	ConB
Envs	64212	47768			Envs	0	0			Envs	0	43642			Envs	69378	134040

## Sheet: Fig 1f
PGT128	0% serum			20% serum			50% serum
CoP1	29999.2	31976.7	32263	37331.2	38903.7	40111	37728.2	41336.7	42432
CoP2	30381.2	33186.7	33976	33590.2	39157.7	38383	42337.2	na	46062
CoP3	30221.2	32148.7	33373	40122.2	na	33482	43110.2	na	42879
Ni-NTA	31739.2	33462.7	34584	27235.2	28519.7	28804	30536.2	31348.7	31273
Env	17083.2	18486.7	18686	24339.2	na	23540	29611.2	22885.7	32430
PGT145	0% serum			20% serum			50% serum
CoP1	19945.8	20992.7	22380	22224.8	na	18958	24101.8	na	25441
CoP2	22120.8	21739.7	23226	28647.8	29786.7	23391	31337.8	33095.7	34811
CoP3	11130.8	12032.7	12683	24849.8	18312.7	27626	17531.8	20293.7	27780
Ni-NTA	6170.83	6302.67	6638	4115.83	4181.67		273.833	-64.3333	233
Env	-8.16667	-64.3333	-67	-8.16667	-23.3333	-32	48.8333	6.66667	-15
His	0% serum			20% serum			50% serum
CoP1	23.3333	-202.333	-71.5	11.3333	-80.3333	-112.5	107.333	-180.333	-176.5
CoP2	96.3333	-83.3333	88.5	273.333	10.6667	151.5	na	29.6667	52.5
CoP3	4.33333	-36.3333	-119.5	na	-68.3333	-25.5	-60.6667	-61.3333	233.5
Ni-NTA	957.333	1153.67	898.5	17171.3	19003.7	21688.5	26849.3	26536.7	27650.5
Env	13052.3	15567.7	18491.5	na	27614.7	31252.5	24401.3	28022.7	32400.5
na=not applicable

## Sheet: Fig 2b
	Titers log EU/ml
Group	Env-CoP1	Env-CoP2	Env-CoP3	Control
	4.13672	4.3784	4.45332	-0.0157731
	3.90091	4.48996	4.61172	-0.0157731
	4.80889	4.25042	4.23553	-0.0157731
	4.49831	5.2878	4.33646	-0.0157731
	4.11394	4.64542	4.68753
	4.13354	4.41162	4.03743
	4.72673	4.20683	3.72835
	4.77159	4.42813	4.1038
	4.3927	5.13672

## Sheet: Fig 2c
	Titers log EU/ml
Group	Env-CoP1	Env-CoP2	Env-CoP3	Control
	4.03743	4.13354	4.27184	0.595138
	3.99607	3.92117	4.26717	0.595138
	4.22011	4.16732	4.33041	0.595138
	4.14301	4.3927	4.10721	0.595138
	3.75967	4.78888	4.58771
	4.17319	3.68485	4.1271
	5.04532	4.07918	3.86864
	4.50786	4.5172	4.16435
	4.06446	4.29667

## Sheet: Fig 2d
	Endpoint titer log10 LUM
Group	Env-CoP1	Env-CoP2	Env-CoP3	Control
	2.886	2.755	2.776	1.699
	2.358	1.833	2.626	1.747
	2.524	2.19	2.511	1.699
	2.269	2.727	2.238	1.699
	2.863	2.129	2.919
	2.231	3.057	3.046
	2.225	2.822	2.886
	2.636	1.911	1.923
	2.59	2.976

## Sheet: Fig 3a
		Env strain used
Group	Serum ID	MLV	ConS (1B; C)	TV1.21 (2, C)	Ce703010010_C4 (2; C)	ZM233 M.PB6 (2; C)	2759058_F10_B6 (2; C)	3728.v2.c6 (2; C)	Ce704810053_2B7 (2; C)	ZM215F. PB8 (2; C)	2969249 (2; C)	B005582-7_G7.8 (2; C)	25710-2.43 (2; C)	Ce1176_A3 (2; C)	Ce703010217_B6 (2; C)	246-F3_C10_2 (2; AC)	BJOX002000.03.2 (2; CRF07_BC)	CH119 (2; CRF07_BC)	398F1 (2; A)	CNE8 (2; CRF01_AE)	TRO.11 (2; B)	X2278 (2; B)	X1632.S2-B10 (2; G)	CNE55 (2; CRF01_AE)
Env- CoP1	1	<20	2082	934	<20	<20	<20	58	110	<20	<20	<20	51	65	<20	<20	49	79	<20	<20	<20	<20	56	20
	2	<20	<20	156	<20	<20	<20	<20	36	<20	<20	<20	<20	21	<20	<20	38	<20	141	<20	<20	<20	25	20
	3	<20	1561	1364	<20	<20	<20	<20	42	21	64	<20	105	<20	<20	<20	37	<20	849	<20	<20	<20	128	<20
	4	<20	111	4466	<20	<20	22	<20	43	24	<20	<20	33	41	<20	<20	48	40	94	<20	<20	<20	45	20
	5	<20	262	379	<20	24	44	<20	44	29	36	<20	<20	31	34	<20	200	43	1296	20	48	101	54	20
	6	<20	99	271	<20	<20	35	26	22	<20	53	<20	<20	21	27	<20	185	21	102	<20	<20	<20	22	<20
	7	<20	4147	4348	<20	<20	25	70	44	<20	<20	<20	334	94	41	42	390	110	1035	21	23	322	373	27
	8	<20	>4860	3117	<20	<20	21	111	81	<20	<20	<20	<20	<20	<20	<20	321	95	<20	<20	<20	<20	406	20
	9	<20	<20	2328	<20	<20	<20	<20	88	<20	<20	<20	<20	27	<20	<20	174	<20	<20	<20	28	23	25	<20
Env-CoP2	10	<20	556	4225	<20	<20	<20	<20	<20	<20	<20	<20	<20	78	29	<20	<20	<20	2024	<20	<20	40	337	<20
	11	<20	<20	2763	<20	<20	53	240	1504	<20	342	<20	<20	76	22	<20	339	257	2586	<20	<20	33	192	21
	12	<20	890	417	<20	<20	<20	<20	<20	<20	<20	<20	288	<20	<20	<20	116	<20	<20	<20	<20	<20	464	22
	13	<20	>4860	3879	<20	<20	<20	43	172	<20	<20	<20	<20	30	<20	<20	169	301	260	<20	<20	<20	99	20
	14	<20	>4860	>4860	<20	<20	173	<20	<20	<20	177	<20	31	107	<20	<20	194	61	<20	<20	25	201	161	<20
	15	<20	<20	>4860	<20	<20	<20	<20	<20	<20	<20	<20	24	43	<20	<20	192	<20	78	<20	<20	32	209	20
	16	<20	2525	1068	<20	<20	<20	<20	<20	<20	<20	<20	43	20	<20	<20	39	<20	<20	<20	<20	<20	<20	<20
	17	<20	>4860	651	<20	<20	30	<20	25	24	<20	<20	<20	25	20	<20	183	21	<20	<20	<20	68	127	20
	18	<20	<20	>4860	<20	<20	<20	<20	112	<20	<20	<20	39	25	<20	<20	259	<20	<20	<20	30	37	94	<20
Env-CoP3	19	<20	82	623	<20	24	26	<20	44	<20	82	<20	31	37	20	<20	110	<20	66	<20	<20	<20	117	<20
	20	<20	550	891	<20	<20	40	<20	<20	<20	<20	<20	<20	<20	<20	<20	252	<20	<20	<20	<20	<20	45	<20
	21	<20	>4860	539	<20	<20	43	<20	<20	<20	<20	<20	<20	<20	<20	<20	96	<20	<20	<20	<20	35	90	<20
	22	<20	<20	828	<20	<20	<20	<20	<20	<20	<20	<20	<20	<20	<20	<20	41	<20	<20	<20	<20	<20	22	<20
	23	<20	>4860	135	<20	<20	<20	<20	<20	<20	<20	<20	<20	<20	<20	<20	<20	<20	<20	<20	<20	<20	<20	<20
	24	<20	<20	561	<20	<20	<20	96	<20	<20	<20	<20	<20	32	<20	<20	218	487	<20	<20	<20	<20	<20	<20
	25	<20	101	201	<20	<20	<20	38	<20	<20	<20	<20	<20	<20	<20	<20	21	<20	<20	<20	<20	<20	<20	20
	26	<20	503	508	<20	<20	<20	<20	<20	<20	<20	<20	<20	<20	<20	<20	<20	<20	<20	<20	<20	<20	20	<20
Control	27	<20	<20	<20	<20	<20	<20	<20	<20	<20	<20	<20	<20	<20	<20	<20	<20	<20	<20	<20	<20	<20	<20	<20
	28	<20	<20	<20	<20	<20	<20	<20	<20	<20	<20	<20	<20	<20	<20	<20	<20	<20	<20	<20	<20	<20	<20	<20
	29	<20	<20	<20	<20	<20	<20	<20	<20	<20	<20	<20	<20	<20	<20	<20	<20	<20	<20	<20	<20	<20	<20	<20
	30	<20	<20	<20	<20	<20	<20	<20	<20	<20	<20	<20	<20	<20	<20	<20	<20	<20	<20	<20	<20	<20	<20	<20

## Sheet: Fig 3b
	GMT Serum ID50					% Breadth						GMT Serum	% Breadth
Group	Env-CoP1	Env-CoP2	Env-CoP3	Control		Env-CoP1	Env-CoP2	Env-CoP3	Control			ID50
	20	19	21	10		35	25	45	0		Env-CoP1	20	35
	15	53	14	10		25	60	15	0		Env-CoP2	19	35
	21	17	14	10		35	20	20	0		Env-CoP3	13	13
	19	24	11	10		45	35	10	0		Control	10	0
	35	28	10			65	45	0
	19	18	17			50	30	20
	53	12	11			75	10	10
	22	19	10			30	40	0
	16	19				30	35

## Sheet: Fig 3c
		PGT145	PGDM1400	VRC26.25	PG16	PGT128	10-1074	2G12	PGT121	VRC01	N6	3BNC117	CH103	VRC34.01	ACS202	PGT151	8ANC195	35O22	10E8	4E10	2F5
Group	Serum ID	V1/V2 loop				V3 loop				CD4bs				Fusion peptide			Interface		MPER
Env- CoP1	1	0	0	0.005	0.011	0	0.009	0	0	0	0.003	0	0	0.016	0.009	0.022	0.012	0	0.003	0	0
	2	0	0	0	0	0	0.007	0	0	0	0.007	0	0.005	0.012	0	0.018	0.007	0	0	0	0.008
	3	0	0	0	0	0	0.004	0	0	0	0.04	0	0.002	0.014	0	0.026	0.038	0	0	0.002	0.048
	4	0	0	0	0	0	0.015	0.001	0	0	0.004	0	0.01	0.022	0	0.034	0.006	0	0	0	0.003
	5	0	0	0	0	0	0.033	0.009	0.023	0	0.034	0	0.006	0.018	0	0.041	0.044	0	0	0	0.03
	6	0	0	0	0	0	0.016	0.002	0.005	0	0.003	0	0.008	0.017	0	0.027	0.005	0	0	0	0
	7	0	0	0	0	0	0.026	0.019	0.001	0	0.049	0	0.015	0.037	0	0.087	0.103	0	0.012	0	0.054
	8	0	0	0.023	0	0	0	0	0	0	0.001	0	0.006	0.009	0	0.024	0.048	0	0.018	0	0
	9	0	0.001	0	0	0	0.006	0.006	0	0	0.002	0	0.004	0.006	0	0.017	0.019	0	0.004	0	0
Env-CoP2	10	0	0	0	0	0	0	0.004	0	0.023	0.037	0	0.011	0.014	0	0.043	0.046	0	0	0	0.039
	11	0	0	0	0	0	0.037	0.004	0	0	0.022	0	0.025	0.056	0	0.089	0.029	0	0	0	0.023
	12	0.041	0	0.03	0	0	0	0	0	0	0	0	0.019	0.009	0	0	0.017	0	0.007	0	0.004
	13	0	0	0	0	0	0.027	0.003	0	0	0.012	0	0.005	0.04	0.034	0.053	0.015	0	0	0	0.006
	14	0	0	0	0.019	0	0.003	0.026	0	0	0.008	0	0	0.006	0	0.037	0.078	0.017	0.02	0	0
	15	0	0	0	0	0	0.007	0.007	0	0	0.023	0	0.004	0.012	0	0.031	0.042	0	0.004	0	0.026
	16	0.005	0	0.004	0	0.003	0.002	0	0.003	0	0	0	0.002	0.002	0	0	0	0	0	0	0
	17	0	0	0.01	0	0	0	0.01	0	0	0.003	0	0.003	0.001	0	0.02	0.057	0	0.017	0	0
	18	0	0.001	0.011	0	0	0	0.009	0	0	0.003	0	0.003	0	0	0.019	0.055	0	0.017	0	0
Env-CoP3	19	0	0	0.002	0	0	0.008	0.001	0	0	0.017	0	0.005	0.015	0	0.026	0.02	0	0	0	0.021
	20	0	0	0.01	0	0	0.001	0	0	0	0.001	0	0.004	0.006	0	0.013	0.021	0	0.008	0	0
	21	0	0.001	0.008	0	0	0	0.005	0	0	0.002	0	0.002	0.001	0	0.012	0.033	0	0.01	0	0
	22	0	0	0.002	0	0	0.001	0	0	0	0	0	0.001	0.002	0	0.004	0.003	0	0.001	0	0
	23	0	0	0	0	0	0	0	0	0	0	0	0	0	0	0	0	0	0	0	0
	24	0	0	0	0	0	0.021	0	0	0	0.007	0	0	0.034	0.041	0.037	0.003	0	0	0.001	0
	25	0	0	0	0	0	0	0	0	0	0	0	0	0	0	0	0	0	0	0	0
	26	0	0	0	0	0	0	0	0	0	0	0	0	0	0	0	0	0	0	0	0

[truncated: 12 more sheets: Fig 4a, Fig 4c, Fig 4d, Fig 5, Suppl Fig 2, Suppl Fig 3b, Suppl Fig 3c, Suppl Fig 4c, Suppl Fig 6a, Suppl Fig 6b, Suppl Fig 6c, Suppl Fig 6d]
